# Supplementary material for: Cancer screening programs in South-east Asia and Western Pacific
Source: BMC Health Serv Res. 2024 Jan 18;24:102. doi: 10.1186/s12913-023-10327-8 (PMC10797973; doi:10.1186/s12913-023-10327-8)
Supplement: Supplementary file 3 — Supplementary Material 3 [file 12913_2023_10327_MOESM3_ESM.xlsx]

## Sheet: Sheet1
Karen Canfell, Kate Simms, The Daffodil Centre, A Joint Venture with Cancer Council NSW and the University of Sydney
Australia
Essential criteria		cervix	breast	bowel
1. Cancer screening programme has a protocol/guideline describing at least the target population, screening intervals, screening tests, referral pathway, management of positive casesa	Yes	https://www.health.gov.au/our-work/national-cervical-screening-program#:~:text=The%20National%20Cervical%20Screening%20Program,years%20through%20their%20healthcare%20provider	https://www.health.gov.au/our-work/breastscreen-australia-program/about-the-breastscreen-australia-program#:~:text=Women%20aged%20between%2050%20and%2074%20years%20are%20invited%20to,about%20whether%20you're%20eligible.	https://www.health.gov.au/our-work/national-bowel-cancer-screening-program
2. There is a system in place for identifying the target population	Yes	National Cancer Screening Register is responsible for contacting eligible participants, inviting them for screening and follow-up of results	BreastScreen Australia is responsible for contacting eligible participants, inviting them for screening and follow-up of results	National Cancer Screening Register is responsible for contacting eligible participants, inviting them for screening and follow-up of results
3. There is a system in place for inviting eligible individuals for screening	Yes	yes - see above	yes - see above	yes - see above
4. Cancer screening programme has a policy framework from the health authorities defining governance structure, financing, goals and objectives of the programmea	Yes	HPV testing is funded through Medical Benefits Screme, and overarching coordination of the program is governed by the Australian Government Department of Health and Aged Care	The national policy framework and funding mechanism for BreastScreen Australia in Australia's federated health system is the National Health Reform Agreement, introduced in 2020. The target cohort and high-level goals such as participation rates are set at the national level. The majority of program funding is administered at the state/territory level. Program governance arrangements vary between…	The National Bowel Cancer Screening Program has a national policy framework and quality assurance framework overseen by the federal/national government, which funds and administers the primary screening tools (i.e., iFOBT kits, pathology). State/territory governments engage participant follow-up officers and support timely access to colonoscopy services for investigation as part of usual care.
5. Performance of screening programme should be evaluated with appropriate indicators	Yes	the Australian Institute of Health and Welfare monitors cancer incidence and mortality they also regularly release Cancer Screening reports which report on screening participation	the Australian Institute of Health and Welfare monitors cancer incidence and mortality they also regularly release Cancer Screening reports which report on screening participation	the Australian Institute of Health and Welfare monitors cancer incidence and mortality they also regularly release Cancer Screening reports which report on screening participation
6. The protocol/guideline should at least describe: monitoring and evaluation	Yes	yes - see above	yes - see above	yes - see above
7. There is a system in place for notifying the results and informing about follow up	Yes	National Cancer Screening Register is responsible for contacting eligible participants, inviting them for screening and follow-up of results	BreastScreen Australia is responsible for contacting eligible participants, inviting them for screening and follow-up of results	National Cancer Screening Register is responsible for contacting eligible participants, inviting them for screening and follow-up of results
8. There is a system in place for sending recall notice to the non-compliant individuals	Yes	yes - see above	yes - see above	yes - see above
9. Auditing of the programme	Yes	The program is reviewed on an as-needed basis For example, a major review of the National Cervical Screening Program in 2012-2013 resulted in the change in national recommendations from 2-yearly screening with the pap thest to 5-yearly primary HPV screening.	The program is reviewed on an as-needed basis	The program is reviewed on an as-needed basis The National Bowel Cancer Screneing Prgram is currently under review.
10. A specified team/organization is responsible for quality assurance/ improvement	Yes	Australian Government Department of Health and Aged Care is responsible for monitoring and evaluation of the program. Sometimes monitoring is outsourced from this department. For example, the department has outsourced safety monitoring for cervical screening to the Daffodil Centre	Australian Government Department of Health and Aged Care is responsible for monitoring and evaluation of the program. Sometimes monitoring is outsourced from this department.	Australian Government Department of Health and Aged Care is responsible for monitoring and evaluation of the program. Sometimes monitoring is outsourced from this department.
11. Performance of cancer screening programme is evaluated, published and widely disseminated on a regular basisa	Yes	the Australian Institute of Health and Welfare monitors cancer incidence and mortality they also regularly release Cancer Screening reports which report on screening participation The C4 also reports on progress towards cervical cancer elimination in Australia https://www.cervicalcancercontrol.org.au/publications/reports/	the Australian Institute of Health and Welfare monitors cancer incidence and mortality they also regularly release Cancer Screening reports which report on screening participation	the Australian Institute of Health and Welfare monitors cancer incidence and mortality they also regularly release Cancer Screening reports which report on screening participation
12. All activities along the screening pathway are planned, coordinated and evaluated through a quality improvement framework (quality assurance)	Yes	yes - see above	yes - see above	yes - see above
13. An evidence-based protocol/guideline developed in consensus with majority of stakeholders	Yes	A guidelines development process has been implemented for cervical screening	BreastScreen Australia has a set of national accredidation standards for compliance of state/territory service providers.	The National Bowel Cancer Screening Program is underpinned by a set of clinical practice guidelines approved by Australia's statutory National Health and Medical Research Council. Colonoscopy services provided for investigation are guided by a national standard.
14. An information system exists with appropriate linkages (between population databases, screening information, cancer registry, etc.) for screening implementation and evaluation	Yes	The National Cancer Screening Register is responsible for contacting eligible participants, inviting them for screening and follow-up of results	BreastScreen Australia is responsible for contacting eligible participants, inviting them for screening and follow-up of results	The National Cancer Screening Register is responsible for contacting eligible participants, inviting them for screening and follow-up of results
15. The screening programme has a provision of continued training for service providersa	Yes	Ongoing training is implemented through a variety of mechanisms at federal and juristictional level	Staff training, development and continuous improvement for BreastScreen staff is provided in the context of the national accredidation standards by individual state/territory services.	Pathology services for NBCSP iFOBT kits are delivered by a nationally funded pathology service, which must meet program standards on best practice, timeliness and the management of issues such as the risk of heat affecting kits in transit. The Australian Government periodically reviews performance (circa 5-10 years) and renews tender and contract services.
16. Performance of screening programme should be evaluated with reference standards for the indicators	Yes	All aspects of screening pathway are evaluated through AIHW monitoring reports There is monitoring at the laboratory level to assess rates of high-grade cervical lesions	All aspects of screening pathway are evaluated through AIHW monitoring reports	All aspects of screening pathway are evaluated through AIHW monitoring reports
Derived from Zhang et al, BMC Medicne, 2022
