# Supplementary material for: Cancer screening programs in South-east Asia and Western Pacific
Source: BMC Health Serv Res. 2024 Jan 18;24:102. doi: 10.1186/s12913-023-10327-8 (PMC10797973; doi:10.1186/s12913-023-10327-8)
Supplement: Supplementary file 4 — Supplementary Material 4 [file 12913_2023_10327_MOESM4_ESM.xlsx]

## Sheet: JAPAN
Chsiato Hamashima, Teikyo University & National Cancer Center
Country Japan
Essential criteria
1. Cancer screening programme has a protocol/guideline describing at least the target population, screening intervals, screening tests, referral pathway, management of positive cases	yes	National Cancer Center has developed evidence-based guidelines for cancer screening. The Japanese government makes implementation protocols based on these guidelines.
2. There is a system in place for identifying the target population	yes	The main target population is defined by national policy, and municipal governments have a system for identifying the target population using population registries.
3. There is a system in place for inviting eligible individuals for screening	yes	Implementation responsibilities for community-based screening are municipal governments, who decide to invite eligible populations by themselves. Invited populations are different among municipalities. However, all inhabitants matched for the target group defined by the national government can be screened even if they have no invitation letters.
4. Cancer screening programme has a policy framework from the health authorities defining governance structure, financing, goals and objectives of the programmea	yes	The national government defined basic policy for cancer screening programs.
5. Performance of screening programme should be evaluated with appropriate indicators	yes	The national government collects screening results every year.
6. The protocol/guideline should at least describe: monitoring and evaluation	yes	Municipal governments submit their screening results to the national government, and National Cancer Center assesses them.
7. There is a system in place for notifying the results and informing about follow up	partially	Municipal governments, particularly follow-up system is insufficient
8. There is a system in place for sending recall notice to the non-compliant individuals	partially	Municipal governments
9. Auditing of the programme	no
10. A specified team/organization is responsible for quality assurance/ improvement	no	Implementation responsibilities for community-based screening are municipal governments. However, no specialists can manage QA for cancer screening programs inmunicipal goverments.
11. Performance of cancer screening programme is evaluated, published and widely disseminated on a regular basis	yes	National Cancer Center assesses and publishes the resukts on their web-site.
12. All activities along the screening pathway are planned, coordinated and evaluated through a quality improvement framework (quality assurance)	yes	National Cancer Center National Cancer Center assesses and publish the resukts on their web-site.
13. An evidence-based protocol/guideline developed in consensus with majority of stakeholders	yes	National Cancer Center has developed evidence-based guidelines for cancer screening. The Japanese government makes implementation programs based on these guidelines.
14. An information system exists with appropriate linkages (between population databases, screening information, cancer registry, etc.) for screening implementation and evaluation	no	There are no national registries for cancer screening programs.
15. The screening programme has a provision of continued training for service providers	partially	National Cancer Center provides QA workshops for officers of municipal goverments.
16. Performance of screening programme should be evaluated with reference standards for the indicators	yes	National Cancer Center defined acceptable and desirable levels as a reference for assessment quality indicators.
Derived from Zhang et al, BMC Medicine, 2022
