# Supplementary material for: Cancer screening programs in South-east Asia and Western Pacific
Source: BMC Health Serv Res. 2024 Jan 18;24:102. doi: 10.1186/s12913-023-10327-8 (PMC10797973; doi:10.1186/s12913-023-10327-8)
Supplement: Supplementary file 5 — Supplementary Material 5 [file 12913_2023_10327_MOESM5_ESM.xlsx]

## Sheet: Sheet1
Brian Cox, Research Associate Professor
New Zealand
Essential criteria
1. Cancer screening programme has a protocol/guideline describing at least the target population, screening intervals, screening tests, referral pathway, management of positive casesa	Yes
2. There is a system in place for identifying the target population	Yes	It only identifies about 90% of the target population as relies on any past hospital admission.
3. There is a system in place for inviting eligible individuals for screening	Yes
4. Cancer screening programme has a policy framework from the health authorities defining governance structure, financing, goals and objectives of the programmea	Yes
5. Performance of screening programme should be evaluated with appropriate indicators	Yes
6. The protocol/guideline should at least describe: monitoring and evaluation	Yes
7. There is a system in place for notifying the results and informing about follow up	Yes
8. There is a system in place for sending recall notice to the non-compliant individuals	Yes
9. Auditing of the programme	No	This used to occur semi-regularly
10. A specified team/organization is responsible for quality assurance/ improvement	Yes
11. Performance of cancer screening programme is evaluated, published and widely disseminated on a regular basisa	No
12. All activities along the screening pathway are planned, coordinated and evaluated through a quality improvement framework (quality assurance)	No
13. An evidence-based protocol/guideline developed in consensus with majority of stakeholders	Yes
14. An information system exists with appropriate linkages (between population databases, screening information, cancer registry, etc.) for screening implementation and evaluation	Yes
15. The screening programme has a provision of continued training for service providersa	No
16. Performance of screening programme should be evaluated with reference standards for the indicators	No
Derived from Zhang et al, BMC Medicne, 2022
