# Supplementary material for: Cancer screening programs in South-east Asia and Western Pacific
Source: BMC Health Serv Res. 2024 Jan 18;24:102. doi: 10.1186/s12913-023-10327-8 (PMC10797973; doi:10.1186/s12913-023-10327-8)
Supplement: Supplementary file 7 — Supplementary Material 7 [file 12913_2023_10327_MOESM7_ESM.xlsx]

## Sheet: Sheet1
Name + Position: Han-Mo Chiu, N=MD, PhD, Clinical Professor of Internal Medicine, National Taiwan University Hospital
Country: Taiwan
Essential criteria
1. Cancer screening programme has a protocol/guideline describing at least the target population, screening intervals, screening tests, referral pathway, management of positive casesa	Yes	https://health99.hpa.gov.tw/material/7976
2. There is a system in place for identifying the target population	Yes	The nationwide house hold registry is used to identify the target population fulfilling the age criteria.
3. There is a system in place for inviting eligible individuals for screening	Yes	Postcards are sent to those who are eligible for screening.
4. Cancer screening programme has a policy framework from the health authorities defining governance structure, financing, goals and objectives of the programmea	Yes
5. Performance of screening programme should be evaluated with appropriate indicators	Yes	The programme is evaluated every year.
6. The protocol/guideline should at least describe: monitoring and evaluation	Yes
7. There is a system in place for notifying the results and informing about follow up	Yes	People are notified by the result by mail or in the health clinic
8. There is a system in place for sending recall notice to the non-compliant individuals	Sometimes	This depends on the municipalities. Some resend the invitations. If not compliant with follow up diagnostic, they will receive a phone call.
9. Auditing of the programme	Yes
10. A specified team/organization is responsible for quality assurance/ improvement	Yes
11. Performance of cancer screening programme is evaluated, published and widely disseminated on a regular basisa	Yes
12. All activities along the screening pathway are planned, coordinated and evaluated through a quality improvement framework (quality assurance)	Yes
13. An evidence-based protocol/guideline developed in consensus with majority of stakeholders	Yes	https://health99.hpa.gov.tw/material/7976
14. An information system exists with appropriate linkages (between population databases, screening information, cancer registry, etc.) for screening implementation and evaluation	Yes	There are separate centralized cancer screening databases for each cancer screening programme.
15. The screening programme has a provision of continued training for service providersa	Yes
16. Performance of screening programme should be evaluated with reference standards for the indicators
Derived from Zhang et al, BMC Medicne, 2022
