# Supplementary material for: Cancer screening programs in South-east Asia and Western Pacific
Source: BMC Health Serv Res. 2024 Jan 18;24:102. doi: 10.1186/s12913-023-10327-8 (PMC10797973; doi:10.1186/s12913-023-10327-8)
Supplement: Supplementary file 8 — Supplementary Material 8 [file 12913_2023_10327_MOESM8_ESM.xlsx]

## Sheet: Sheet1
Nirmala Bhoo Pathy, cancer epidemiologist
Country: Malaysia
Essential criteria selected through Delphi round 1
1. Cancer screening programme has a protocol/guideline describing at least the target population, screening intervals, screening tests, referral pathway, management of positive casesa	Yes
2. There is a system in place for identifying the target population	No
3. There is a system in place for inviting eligible individuals for screening	No
4. Cancer screening programme has a policy framework from the health authorities defining governance structure, financing, goals and objectives of the programmea	Yes	Note, it is not population-based screening
5. Performance of screening programme should be evaluated with appropriate indicators	Yes
6. The protocol/guideline should at least describe: monitoring and evaluation	Yes
7. There is a system in place for notifying the results and informing about follow up	Yes
8. There is a system in place for sending recall notice to the non-compliant individuals	No
9. Auditing of the programme	Yes
10. A specified team/organization is responsible for quality assurance/ improvement	Yes	The teams are in the Ministry of Health (MOH), at the state level and district level. All the quality assurance findings will be discussed at the national level during the technical meeting.
11. Performance of cancer screening programme is evaluated, published and widely disseminated on a regular basis	Yes	The performance will be evaluated and shared with other agencies through the National Interagency Meeting on the performances of our cervical and breast cancer prevention program. An annual report is also released , which is freely available to the public at the MOH website (under Family Health Development Division)
12. All activities along the screening pathway are planned, coordinated and evaluated through a quality improvement framework (quality assurance)	Yes
13. An evidence-based protocol/guideline developed in consensus with majority of stakeholders	Yes	For both breast and cervical cancer guideline, rev 2 will be finalised soon. All the main stakeholders will be involved.
14. An information system exists with appropriate linkages (between population databases, screening information, cancer registry, etc.) for screening implementation and evaluation	No
15. The screening programme has a provision of continued training for service providers	Yes	Training conducted by all the districts and states annually
16. Performance of screening programme should be evaluated with reference standards for the indicators	No
Derived from Zhang et al, BMC Medicne, 2022
